# Supplementary material for: Synergistic Effects of Insulin-like Growth Factor-1 and Platelet-Derived Growth Factor-BB in Tendon Healing
Source: Int J Mol Sci. 2025 Apr 24;26(9):4039. doi: 10.3390/ijms26094039 (PMC12072114; doi:10.3390/ijms26094039)
Supplement: Supplementary file 1 [file ijms-26-04039-s001.zip]

Archive with 1 entries (1 files):
- ijms-3589237-supplementary.pdf
